# Supplementary material for: Independent control of organ number and distribution pattern in rice panicle
Source: Front Plant Sci. 2023 Feb 7;14:1119770. doi: 10.3389/fpls.2023.1119770 (PMC9941638; doi:10.3389/fpls.2023.1119770)
Supplement: SUPPLEMENTARY DATA SHEET 2 — The phenotype data used in this study. [file DataSheet_2.csv]

exp	gid	indiv	Rachis_length	Secondary_branch_number_on_primary_branch_1	Secondary_branch_number_on_primary_branch_2	Secondary_branch_number_on_primary_branch_3	Secondary_branch_number_on_primary_branch_4	Secondary_branch_number_on_primary_branch_5	Secondary_branch_number_on_primary_branch_6	Secondary_branch_number_on_primary_branch_7	Secondary_branch_number_on_primary_branch_8	Secondary_branch_number_on_primary_branch_9	Secondary_branch_number_on_primary_branch_10	Secondary_branch_number_on_primary_branch_11	Secondary_branch_number_on_primary_branch_12	Secondary_branch_number_on_primary_branch_13	Secondary_branch_number_on_primary_branch_14	Secondary_branch_number_on_primary_branch_15	Secondary_branch_number_on_primary_branch_16	Secondary_branch_number_on_primary_branch_17	Secondary_branch_number_on_primary_branch_18	Secondary_branch_number_on_primary_branch_19	Primary_branch_length_1	Primary_branch_length_2	Primary_branch_length_3	Primary_branch_length_4	Primary_branch_length_5	Primary_branch_length_6	Primary_branch_length_7	Primary_branch_length_8	Primary_branch_length_9	Primary_branch_length_10	Primary_branch_length_11	Primary_branch_length_12	Primary_branch_length_13	Primary_branch_length_14	Primary_branch_length_15	Primary_branch_length_16	Primary_branch_length_17	Primary_branch_length_18	Primary_branch_length_19	Spikelet_number_on_primary_branch_1	Spikelet_number_on_primary_branch_2	Spikelet_number_on_primary_branch_3	Spikelet_number_on_primary_branch_4	Spikelet_number_on_primary_branch_5	Spikelet_number_on_primary_branch_6	Spikelet_number_on_primary_branch_7	Spikelet_number_on_primary_branch_8
BIL	1	1	13.1	2	2	3	3	4	4	4	5	5	4	6	5	5	3	0	0	0	0	0	5.5	4.5	6	6.8	7.9	8.1	9.1	10	9.1	8.8	9.5	9	8.7	6.5	0	0	0	0	0	10	6	12	12	17	19	19	23
BIL	1	2	19.7	0	1	2	4	5	4	6	6	5	4	4	3	3	2	2	0	0	0	0	5.4	7	8.8	10.3	12.2	10	11.9	12.5	10.7	11.1	9.7	10.1	9.1	8.1	7.5	6	5	0	0	5	8	13	20	22	23	30	30
BIL	1	3	19.5	1	2	2	3	4	5	5	3	5	6	4	5	4	3	2	2	2	0	0	9.5	8.1	9.6	11.3	10.8	11.7	11.6	10.2	12.2	11.9	11	11.2	9.2	11.7	9.1	7.4	5.4	0	0	9	12	14	17	21	22	23	17
BIL	2	1	19.3	2	5	3	4	4	5	5	6	6	5	4	3	3	4	0	0	0	0	0	7.4	9.2	8.7	9.4	10.1	11.9	9.1	11.4	11.1	10	8.3	7.6	8.2	8	4.1	0	0	0	0	10	21	16	19	21	26	21	27
BIL	2	2	19.3	2	3	3	3	5	5	5	6	6	3	5	1	2	2	0	0	0	0	0	7.4	8.7	9.3	9.8	12.2	12.6	12.4	11.6	11.6	9.7	8.9	7.4	8.4	6.3	3.8	0	0	0	0	10	14	16	16	15	26	26	26
BIL	2	3	19.8	1	2	2	3	4	5	6	6	5	5	5	4	4	3	1	2	0	0	0	8.2	6	7.9	12.5	9.8	11.9	11.7	13.2	12.7	9.8	10	8.6	10.3	8.3	5.6	6.5	5.6	0	0	9	10	12	18	17	21	27	30
BIL	4	1	14.4	0	0	1	1	2	1	1	3	3	3	2	2	2	1	2	1	0	0	0	3.8	5.1	5.6	6.2	6.5	5.3	7.2	7.3	7.7	7.5	8	7.4	8	6.7	7.4	6	5	0	0	4	6	8	9	10	9	10	14
BIL	4	2	13.6	0	0	1	1	1	2	2	3	3	3	3	2	0	1	2	0	0	0	0	4.1	4.7	5.8	5.8	5.7	6.8	7.4	7.4	7.8	7.6	7.7	7.7	6.7	7.1	5.8	5.1	0	0	0	5	6	8	9	9	12	13	15
BIL	4	3	11.9	1	0	2	2	1	2	3	1	0	2	2	1	1	2	0	0	0	0	0	5.7	5	6.7	6.1	6.7	6.3	6.9	7	3	7.5	6.9	6.3	6.2	6.1	5.2	0	0	0	0	8	5	11	9	10	12	16	9
BIL	5	1	16.2	2	2	2	3	4	5	6	4	5	4	3	0	0	0	0	0	0	0	0	9.7	6.4	9.5	10.9	11	13	12	11.6	12.4	10.4	9.9	0	0	0	0	0	0	0	0	10	8	13	16	18	21	26	20
BIL	5	2	16.1	1	2	2	3	1	3	4	4	4	4	5	2	0	0	0	0	0	0	0	9.6	8.2	6.2	10.7	9.8	10	12.4	9.2	12.5	9.2	11.2	7.3	0	0	0	0	0	0	0	9	12	9	14	9	16	20	19
BIL	5	3	14	2	3	3	3	4	5	5	4	3	3	0	0	0	0	0	0	0	0	0	9.8	9.5	9.6	11.2	12.4	12	10.7	11.1	10.3	10.3	0	0	0	0	0	0	0	0	0	9	15	13	17	21	21	22	20
BIL	6	1	17.1	2	2	3	4	5	4	4	3	3	1	0	0	0	0	0	0	0	0	0	6.4	8	9.4	10.9	12.3	8.6	10.6	10.3	10.3	8.5	0	0	0	0	0	0	0	0	0	12	13	17	19	22	18	21	16
BIL	6	2	14	4	4	4	4	4	5	4	2	2	2	1	0	0	0	0	0	0	0	0	8.2	10.1	10.8	9	12	10.2	10	9.6	9	4.3	0	0	0	0	0	0	0	0	0	17	19	20	19	23	19	13	12
BIL	6	3	13.1	3	3	3	4	4	4	5	5	2	0	1	0	0	0	0	0	0	0	0	8.5	7.1	8.5	9.5	10.3	10.1	9.7	9.2	7.3	4.5	6.3	6.2	0	0	0	0	0	0	0	15	13	15	19	20	19	18	26
BIL	7	1	17.5	2	1	2	2	3	2	4	5	5	5	4	5	6	3	3	0	1	0	0	6.5	6	7	8.1	8.3	7.8	8.3	10	9.9	8.9	10.2	9.8	10.1	7.5	6.8	6	7.1	0	0	8	8	10	12	17	15	19	23
BIL	7	2	18.4	1	1	2	3	4	4	5	5	5	5	5	5	4	4	4	1	0	0	0	7.5	7.1	7.5	8.2	7.8	7.6	9.7	11	10.3	10.3	11.3	10.8	9.1	9.2	10.2	7.1	0	0	0	9	10	13	17	19	23	20	27
BIL	7	3	18.6	1	0	3	2	3	2	4	4	5	5	3	3	1	0	0	0	0	0	0	6.7	5.9	7.5	6.8	6.6	6	7.6	8.8	9	8.3	8.2	8.5	8.2	6	0	0	0	0	0	10	7	15	11	15	11	20	23
BIL	8	1	9.7	2	2	2	3	2	2	2	0	0	0	0	0	0	0	0	0	0	0	0	8.3	7.5	8.5	9.7	8.4	7.8	7.7	5.3	0	0	0	0	0	0	0	0	0	0	0	10	11	11	14	12	7	10	5
BIL	8	2	10.3	1	2	3	1	3	2	0	1	0	0	0	0	0	0	0	0	0	0	0	9	7	8.9	7.3	8.7	6.8	4.4	6	0	0	0	0	0	0	0	0	0	0	0	9	6	12	9	14	10	5	8
BIL	8	3	8	2	2	3	3	2	1	0	0	0	0	0	0	0	0	0	0	0	0	0	10	8.5	8.8	8.5	8.3	5.8	0	0	0	0	0	0	0	0	0	0	0	0	0	11	11	13	12	11	8	0	0
BIL	10	1	19.1	2	1	2	4	4	4	5	5	6	6	6	5	0	0	0	0	0	0	0	7.1	6.6	7.8	8.8	8.5	9.2	9	11	12.5	14.6	13.5	13.5	0	0	0	0	0	0	0	10	9	11	17	19	16	23	25
BIL	10	2	19.5	2	0	3	3	1	0	4	4	4	5	5	6	6	0	0	0	0	0	0	7.5	7.3	8.6	9.7	5.7	3.4	11.8	12.7	13.5	13	13.1	12.8	12.8	0	0	0	0	0	0	10	5	15	20	9	5	26	27
BIL	10	3	19.1	2	3	4	4	3	4	4	4	6	4	4	5	5	6	0	0	0	0	0	7.2	5.7	8.8	11.7	11.6	11.9	12.3	13.6	13.7	13.2	14.6	10.7	11.5	15	0	0	0	0	0	9	14	18	20	22	23	26	26
BIL	11	1	21.5	2	1	2	2	3	3	4	4	5	6	5	5	2	3	3	2	0	0	0	5.6	5.2	5.7	7.3	7.4	9.4	10.2	7.8	11.8	11.3	10.2	9.2	8.5	6.8	9.4	6.7	0	0	0	14	9	11	13	14	16	20	19
BIL	11	2	24.7	0	1	2	3	4	4	4	5	5	3	4	2	2	2	0	0	0	0	0	4.3	5.2	6.3	6.6	9.9	9.1	7.5	11.7	10.6	10.8	10.6	9.6	10.4	10.4	0	0	0	0	0	5	9	12	14	18	20	17	22
BIL	11	3	23.3	1	2	2	3	3	3	5	4	4	5	5	5	5	4	4	4	0	0	0	5.3	6	6.7	6.9	8.3	9	11.2	9.5	9.6	11.1	11.2	9.9	10.2	8.8	10.6	6.7	0	0	0	8	11	12	15	17	17	22	19
BIL	12	1	15.7	2	2	3	4	5	0	6	6	3	2	0	0	0	0	0	0	0	0	0	9.1	8.7	9.2	9.6	11.3	2.7	11	10.8	9.8	9.6	0	0	0	0	0	0	0	0	0	11	13	16	22	23	7	31	25
BIL	12	2	17.5	0	1	1	2	3	3	3	3	3	3	5	2	0	0	0	0	0	0	0	2.6	4.2	5	6.8	8	8.3	8.9	7.5	9	7.5	9.9	9.5	0	0	0	0	0	0	0	5	7	8	14	14	18	15	16
BIL	12	3	16	2	2	3	4	3	4	0	5	6	3	2	0	0	0	0	0	0	0	0	9	9	9.5	8.7	11.9	11.3	2.4	11.3	10.7	9.8	9.2	0	0	0	0	0	0	0	0	13	11	16	17	18	21	6	27
BIL	14	1	19.2	0	0	0	1	3	2	3	3	2	2	3	2	1	0	0	1	0	0	0	5.8	4.6	3.4	7.6	8	8.2	8.2	9.5	8.3	8.6	8.1	8.7	5.2	7.7	6.5	6.4	5.1	0	0	2	5	5	9	16	12	14	15
BIL	14	2	18	0	0	1	2	2	3	2	4	5	5	4	2	2	2	2	0	0	0	0	8.4	4.6	8.5	6.6	11.5	12.8	9.2	9.5	9.3	11.9	13	7	8.2	8.4	8.1	0	0	0	0	5	5	9	10	4	17	14	21
BIL	14	3	16.6	0	1	2	3	2	3	3	2	2	2	2	0	0	0	0	0	0	0	0	9.5	8.6	9	6.3	11.2	10.2	10.1	10.3	8.7	7.2	7.4	6	0	0	0	0	0	0	0	6	8	12	12	14	16	16	12
BIL	15	1	22	1	1	1	2	3	2	3	2	3	3	4	3	3	3	2	4	1	1	1	5.7	6.6	6.1	6.8	7.7	7.6	6.7	6.9	8	6.1	7.6	6.9	5.6	7.1	7.4	7.1	6	6.5	5.5	8	9	9	12	15	12	13	13
BIL	15	2	20.5	1	2	2	2	3	4	4	4	4	4	5	5	5	2	2	3	1	0	0	6.4	7.2	7.1	8.1	8.2	8.3	8.5	8.8	8.3	8.1	8.7	7.3	7.4	6.1	7.1	6.3	5.1	0	0	10	12	11	14	16	18	19	19
BIL	15	3	19.5	1	2	3	3	4	4	4	3	4	2	1	1	1	1	0	0	0	0	0	6	6.7	6	6.4	7.3	7	7	6	5	5.4	4.2	5.4	6	5	0	0	0	0	0	9	11	14	13	20	21	18	18
BIL	16	1	11.6	1	0	2	2	3	3	4	2	2	2	0	0	0	0	0	0	0	0	0	8.3	5.9	8.5	8.3	6.5	9.9	11.1	8.9	10.8	7.2	0	0	0	0	0	0	0	0	0	12	8	15	12	10	15	15	10
BIL	16	2	16.4	3	1	2	2	2	3	4	3	3	3	2	1	1	0	0	0	0	0	0	8.2	5.8	6.8	8.8	8.9	10.6	11.7	8.7	10.7	9.7	10.2	7.9	7.8	0	0	0	0	0	0	11	7	8	11	13	14	17	15
BIL	16	3	17.1	1	1	1	2	4	2	4	4	3	2	1	0	0	0	0	0	0	0	0	6.3	4	5.3	7.7	8.6	8.4	9.2	9.7	9.4	9.4	3.5	5.5	0	0	0	0	0	0	0	10	7	8	12	15	10	17	18
BIL	17	1	18.3	0	0	0	0	1	2	2	2	2	1	1	1	1	0	0	0	0	0	0	5.3	4.2	3.7	5.2	7.1	6.9	5.9	6.1	7.5	7.8	7.7	6.4	7.4	4.6	0	0	0	0	0	3	4	5	6	9	11	12	10
BIL	17	2	17.1	0	0	0	0	1	1	2	2	2	3	1	1	1	0	0	0	0	0	0	3.7	4.2	4.4	4.7	6.8	5.7	6.2	6.8	6.4	6.8	7.5	6.1	5.1	3.8	0	0	0	0	0	3	4	5	6	9	10	11	12
BIL	17	3	15.8	0	0	1	2	2	2	3	1	1	1	0	1	0	0	0	0	0	0	0	5.9	4.7	6.4	6.6	6.3	7.2	7	7	6.4	8.4	5.6	6.8	0	0	0	0	0	0	0	5	6	8	10	10	11	13	10
BIL	18	1	15.6	2	2	2	3	4	4	4	5	5	5	5	0	1	0	0	0	0	0	0	6.7	7.8	6.8	6.3	11.1	8.5	10.7	12.3	9.9	11.3	11.8	8.8	8.5	0	0	0	0	0	0	10	13	13	18	22	21	22	25
BIL	18	2	17.9	0	0	1	2	3	4	5	5	5	6	5	6	5	3	2	0	0	0	0	6	2.7	6.9	6.2	8	8.5	9.3	10.4	11.2	12.2	11.8	12.4	10.8	10.2	8.5	0	0	0	0	7	2	10	12	16	16	22	22
BIL	18	3	16.2	2	3	4	5	5	5	5	5	4	4	2	0	0	0	0	0	0	0	0	6.4	9.2	9.8	11.3	12.2	10	11.7	11.2	11.1	11.6	8.6	0	0	0	0	0	0	0	0	12	15	18	21	24	24	26	22
BIL	19	1	13.8	1	2	2	3	3	3	4	1	2	0	0	0	0	0	0	0	0	0	0	6.4	5.4	8	8.6	5.1	8.6	10.2	7.2	7.9	6	0	0	0	0	0	0	0	0	0	6	7	11	13	10	15	19	8
BIL	19	2	16.2	2	2	3	4	4	5	4	4	3	4	0	0	0	0	0	0	0	0	0	9.2	7.8	9.4	10.3	10.5	11.8	11.5	10.3	9.8	9.3	0	0	0	0	0	0	0	0	0	12	12	16	16	17	21	18	16
BIL	19	3	16.7	1	2	2	2	3	4	4	4	3	2	2	3	0	0	0	0	0	0	0	7.8	7	6.7	8.5	8.5	10.2	8.7	10	8.9	9.8	6.8	7.8	0	0	0	0	0	0	0	9	11	10	12	16	19	18	17
BIL	21	1	16.9	1	2	3	4	4	5	4	3	3	0	0	0	0	0	0	0	0	0	0	6	7.8	9.5	10.4	10.7	12.4	12.2	9.3	11	0	0	0	0	0	0	0	0	0	0	8	12	16	18	18	20	19	12
BIL	21	2	15.7	2	3	4	4	4	5	4	3	0	0	0	0	0	0	0	0	0	0	0	7.5	9.5	10.8	12.5	11.8	11.7	12.1	10.1	0	0	0	0	0	0	0	0	0	0	0	14	16	19	20	19	21	18	15
BIL	21	3	16.4	1	1	2	2	3	4	4	3	2	3	0	0	0	0	0	0	0	0	0	7	6.4	8.3	8	9.5	11	11.3	10.3	9.4	9.1	0	0	0	0	0	0	0	0	0	8	8	12	12	16	19	19	15
BIL	22	1	15.1	2	1	2	3	3	3	4	5	5	5	6	5	3	4	2	1	0	0	0	5.2	5.2	6	6.8	6.8	6.6	9	8	8.2	10.8	9.7	9.2	8.3	6.7	4	2	0	0	0	9	7	12	13	8	9	18	20
BIL	22	2	12.5	1	2	2	3	4	5	4	3	5	5	4	6	1	0	0	0	0	0	0	5.7	5.4	5.9	6.5	7.6	7.2	7.9	8.3	9.7	8.7	8.8	8	4.4	0	0	0	0	0	0	9	9	11	13	17	17	18	17
BIL	22	3	13.1	1	2	3	1	4	4	4	4	5	6	4	6	5	4	0	0	0	0	0	5	6	7.3	6	7.4	8.3	8.2	9	9.6	10.5	8.4	8.9	9.2	7	0	0	0	0	0	9	8	13	10	18	17	17	20
BIL	23	1	19.4	3	4	5	5	5	6	5	6	6	6	6	2	0	0	0	0	0	0	0	8.6	7.8	10	11.1	11	12.6	12.3	11.6	12.7	11.6	12.4	10.8	0	0	0	0	0	0	0	15	16	24	26	25	31	25	29
BIL	23	2	17.9	2	4	5	5	4	6	6	6	6	6	6	2	0	0	0	0	0	0	0	9.1	8.2	10.3	12.5	11.5	12.4	13.3	11.2	12.5	10.4	12.5	10.7	0	0	0	0	0	0	0	15	17	24	26	26	28	31	29
BIL	23	3	13.2	4	4	5	5	6	6	6	5	7	5	5	0	0	0	0	0	0	0	0	12.5	10.8	11.3	13.4	13.2	12.8	13.1	13.1	12.6	8.1	10.1	0	0	0	0	0	0	0	0	20	22	23	24	29	32	35	28
BIL	24	1	12.4	3	4	4	4	5	5	5	6	6	0	0	0	0	0	0	0	0	0	0	8.3	8.2	9.9	6.5	10.7	11	10.5	10.7	11.2	0	0	0	0	0	0	0	0	0	0	14	17	18	19	24	24	21	26
BIL	24	2	16.4	2	2	2	3	3	4	4	4	5	5	0	0	0	0	0	0	0	0	0	8	6.5	9.5	9.2	8	10.3	10.6	12.6	10.9	10.8	0	0	0	0	0	0	0	0	0	12	11	14	15	13	19	20	19
BIL	24	3	14.5	1	3	3	3	3	4	4	5	5	4	0	0	0	0	0	0	0	0	0	8.7	8.2	10.2	9	10.8	11.1	9.8	11	9.5	9.7	0	0	0	0	0	0	0	0	0	10	15	16	16	16	20	21	22
BIL	25	1	15.5	2	3	2	3	3	3	4	4	4	4	4	4	2	0	0	0	0	0	0	8.2	7.6	7.7	9.6	7.8	10.9	9.5	10.3	10.7	12	10.4	10	6.5	0	0	0	0	0	0	13	13	12	16	18	16	19	19
BIL	25	2	14	3	3	3	3	4	3	4	4	3	0	0	0	0	0	0	0	0	0	0	8.2	9.3	9.8	10.5	11	10.7	11.1	9.1	9.4	0	0	0	0	0	0	0	0	0	0	13	13	16	14	18	16	16	21
BIL	25	3	13.7	2	2	3	3	5	5	5	3	4	2	0	0	0	0	0	0	0	0	0	7.4	8.5	9.8	9.8	10.6	11.5	10.2	9.4	9.1	7.8	0	0	0	0	0	0	0	0	0	10	12	14	15	18	21	20	15
BIL	27	1	14.4	1	1	2	3	3	3	2	2	2	1	0	0	0	0	0	0	0	0	0	5.3	4.7	5.5	5.8	7.3	5.6	8	7.8	7.1	7.1	6.1	4.5	0	0	0	0	0	0	0	9	6	12	13	12	13	11	10
BIL	27	2	16.3	0	0	1	2	3	3	3	4	2	2	0	1	0	0	0	0	0	0	0	5.2	4.2	5.1	5.3	6.8	7	7.3	8.5	7.3	8	6.3	6	4.8	0	0	0	0	0	0	5	7	8	11	13	15	13	16
BIL	27	3	15.1	0	1	1	2	2	3	3	3	3	2	1	0	2	0	0	0	0	0	0	4.6	4.2	4.2	5.2	5.7	5.6	7	7.4	8.4	7	6.5	5	9.9	0	0	0	0	0	0	5	7	7	11	12	14	13	11
BIL	28	2	19.2	0	1	1	2	3	3	3	3	3	2	2	4	2	0	0	0	0	0	0	6.2	5.4	6.5	7.5	8.5	8.5	8.7	8.5	9.5	9.2	9.4	8.3	7.5	0	0	0	0	0	0	6	9	10	13	16	15	16	17
BIL	28	3	19.1	0	1	2	2	3	3	4	3	3	3	3	1	0	0	0	0	0	0	0	5.2	5.6	7.2	7.3	6.7	7.6	8.3	9.7	7.5	8	7.2	7.6	5.3	0	0	0	0	0	0	7	9	11	13	14	15	18	16
BIL	29	1	18.4	0	0	0	1	2	2	2	3	2	3	1	2	1	0	0	0	0	0	0	3.7	4.3	3.8	6.5	8.1	7.4	7.5	9.4	7.9	9.3	7.7	8.3	6.4	6.3	0	0	0	0	0	4	5	5	9	11	12	11	16
BIL	29	2	19.4	0	0	0	0	0	1	2	3	2	2	1	1	1	0	0	0	0	0	0	1.7	3.5	3.4	4.9	4.2	5.5	7.2	7.5	6.8	8.1	7	8.5	7.6	6.1	4.2	0	0	0	0	3	4	5	6	6	8	12	14
BIL	29	3	18.5	0	0	0	1	1	2	2	2	3	2	2	1	1	1	0	0	0	0	0	3.5	4.6	5.3	5.6	5.1	7.1	6.9	6.3	8.5	7.4	7.5	8	7.9	5.2	4.2	0	0	0	0	3	5	6	8	8	12	12	11
BIL	31	1	17	2	2	3	3	4	4	7	6	5	5	6	0	0	0	0	0	0	0	0	9	7.4	9.7	11	8.3	10.7	11.9	10.5	11.4	10.7	9.2	0	0	0	0	0	0	0	0	11	10	15	17	17	17	28	26
BIL	31	2	15.9	2	3	3	3	3	3	5	3	5	5	4	3	0	0	0	0	0	0	0	10.2	10	10.6	10	9.5	11.7	12.2	11	13.7	11.5	11	10.6	0	0	0	0	0	0	0	11	15	13	14	12	13	19	10
BIL	31	3	15.6	3	2	3	3	3	4	4	4	5	4	4	2	0	0	0	0	0	0	0	10	10	11.5	9.6	12.7	11.7	10.6	11.2	11.4	11.5	9.5	6.8	0	0	0	0	0	0	0	14	10	16	13	16	18	16	19
BIL	32	1	19.6	2	3	4	5	6	5	5	4	5	2	0	0	0	0	0	0	0	0	0	7.7	10.2	13.2	13.6	12.9	12.7	11.2	11.4	10.3	8.5	0	0	0	0	0	0	0	0	0	9	17	21	28	27	28	27	20
BIL	32	2	13.4	3	4	3	5	4	3	2	0	0	0	0	0	0	0	0	0	0	0	0	11	11.5	11.8	12.8	11.3	9.7	7.8	5.6	0	0	0	0	0	0	0	0	0	0	0	16	21	24	24	19	15	14	9
BIL	32	3	18.3	2	3	3	3	5	5	5	4	4	4	3	0	0	0	0	0	0	0	0	10.2	10.9	11.1	9.2	13.9	13.2	13.2	9.8	8.9	10.4	9.3	0	0	0	0	0	0	0	0	12	17	16	15	27	23	25	21
BIL	33	1	15.9	2	2	2	3	4	3	1	1	0	0	0	0	0	0	0	0	0	0	0	7.8	9	9.3	10.6	11.7	11.5	10	8.7	4.7	0	0	0	0	0	0	0	0	0	0	11	12	13	14	18	16	11	9
BIL	33	2	16.8	2	2	3	4	4	5	3	1	1	0	0	0	0	0	0	0	0	0	0	8.9	9.2	11.3	11.2	12.7	12.3	11.9	10.2	8.8	5.9	0	0	0	0	0	0	0	0	0	12	13	18	19	20	23	17	11
BIL	33	3	17.1	1	2	2	2	3	3	4	2	2	1	0	0	0	0	0	0	0	0	0	5	6.7	7	5.4	10.2	9.8	10.3	11	8.4	8.6	5.3	0	0	0	0	0	0	0	0	6	10	11	9	18	15	19	14
BIL	34	1	14	2	3	4	4	5	4	5	5	4	3	2	0	0	0	0	0	0	0	0	6.1	7.1	8.4	8.4	9.3	10	8.3	10.4	8.4	7.4	7.5	0	0	0	0	0	0	0	0	12	14	18	22	23	22	25	25
BIL	34	2	12.9	2	3	3	4	4	5	5	3	4	4	0	0	0	0	0	0	0	0	0	7	8.5	7.4	9.3	9.6	8.3	9.2	8.8	8.2	8.4	0	0	0	0	0	0	0	0	0	12	17	17	22	21	24	24	18
BIL	34	3	14.1	1	2	2	3	4	4	5	5	2	4	4	0	0	0	0	0	0	0	0	7.2	6.5	5	5.7	8.6	10	9.5	10	7.3	9.5	7.8	0	0	0	0	0	0	0	0	7	12	10	10	19	21	22	26
BIL	35	1	20.7	2	2	3	3	3	4	4	3	4	4	5	3	3	3	2	2	0	0	0	8	8.1	9.1	9.3	9.2	10.5	8.5	9.3	10.4	8.9	9.6	10.6	7.6	9.9	6.2	7.5	5.7	0	0	11	13	13	14	16	18	17	16
BIL	35	2	20.5	0	2	2	2	3	3	4	4	4	3	3	3	3	1	0	0	0	0	0	6.2	7.3	7.9	7.5	9.3	9.3	10.1	9.2	8.6	10.7	9.4	9.1	9.1	6.5	7	0	0	0	0	6	9	11	12	14	16	17	16
BIL	35	3	23.4	0	1	2	2	2	3	3	3	4	4	4	4	3	3	2	1	0	0	0	6.5	8.2	8.3	7.6	8.8	10.6	8.4	9	9.6	8.2	9.2	7.4	8.6	8	6.9	6.3	0	0	0	5	9	10	11	12	15	17	15
BIL	36	1	14.5	2	2	2	3	3	3	3	4	4	5	4	3	2	2	0	0	0	0	0	4.9	5.3	5.7	6.9	7.9	7.8	7.3	8.4	7.3	8.6	8.6	8.8	9.1	5.7	0	0	0	0	0	9	10	10	14	15	13	16	19
BIL	36	2	17.1	1	1	2	3	3	3	4	3	3	4	5	3	4	1	0	0	0	0	0	4.6	6	6	7.2	7.8	7.6	9	7.6	8.8	8.6	8.1	8.9	9.5	5.9	0	0	0	0	0	7	8	9	12	15	15	17	15
BIL	36	3	12.9	2	2	2	2	2	2	3	3	3	3	2	2	1	1	0	0	0	0	0	7.1	6.4	7	8	6.9	7	8.6	8	7.7	7.2	7.5	6.7	5.8	0	0	0	0	0	0	10	11	11	13	13	11	14	14
BIL	37	1	17.4	1	2	3	3	3	3	4	4	3	4	2	3	0	0	0	0	0	0	0	7	5.7	8.1	7.5	8.5	9.7	9.7	9.5	10	10.3	6.7	7.4	0	0	0	0	0	0	0	10	10	15	17	16	18	19	19
BIL	37	2	21.6	0	1	1	2	3	3	4	4	4	4	5	4	2	3	0	0	0	0	0	4.5	5	4.7	7.5	8.5	8.5	9.5	8.2	11.5	10.8	10.5	10.3	8	7.2	0	0	0	0	0	4	8	8	11	16	16	18	18
BIL	37	3	17.7	1	2	3	3	3	3	4	4	4	2	0	0	0	0	0	0	0	0	0	7	6.1	8.1	7.6	8.3	9	9	8.7	9.8	7.4	0	0	0	0	0	0	0	0	0	6	10	14	14	14	16	17	15
BIL	38	1	17.7	0	0	0	1	1	1	1	2	3	3	4	1	2	0	2	0	0	0	0	4.7	4.2	4.2	5	6.1	6.5	5.5	7	7.4	7.2	8.1	5.2	7	5.8	6.2	4.1	0	0	0	5	5	6	7	8	10	8	11
BIL	38	2	17.3	0	0	0	1	2	3	3	3	3	4	4	2	3	0	0	0	0	0	0	5.4	4.7	4.9	5.3	8.1	7.7	7.9	7.3	8.3	8	8.7	6.2	6.9	5	3.3	0	0	0	0	5	4	7	8	12	13	14	13
BIL	38	3	19.5	0	0	0	1	0	0	2	2	3	2	3	4	0	2	1	1	1	0	0	4.2	3.9	4.4	5.5	4.8	6.4	4.6	7.4	7	5.5	6.8	8.3	3.3	4.6	6.6	5.8	3.7	2.5	0	5	5	5	8	6	9	10	11
BIL	40	1	16.1	2	0	2	3	2	4	3	5	3	4	4	1	0	0	0	0	0	0	0	6.5	6	8.3	8.5	8.1	9.5	8.5	10.4	8.5	10	9	7.4	0	0	0	0	0	0	0	13	7	14	14	13	19	16	19
BIL	40	2	15.6	0	3	4	3	4	4	6	4	6	3	7	5	0	0	0	0	0	0	0	5.2	5	7	6	6.5	7.5	9	9.2	10.2	9	10.6	9.6	0	0	0	0	0	0	0	7	10	14	13	17	16	23	16
BIL	40	3	14	2	2	2	3	4	3	4	4	3	3	3	5	0	0	0	0	0	0	0	8	6.8	6.8	8.1	8	8.6	9.4	9.2	7.8	9.6	9	8.7	7.8	0	0	0	0	0	0	11	12	9	16	17	15	21	18
BIL	41	1	11.2	1	0	0	2	2	3	3	0	0	0	0	0	0	0	0	0	0	0	0	4.6	3.8	4.4	5.5	4.8	5.2	5.7	4.4	4.8	2.3	0	0	0	0	0	0	0	0	0	7	6	9	11	9	12	13	5
BIL	41	2	11.4	1	0	2	2	2	2	2	1	0	2	0	0	0	0	0	0	0	0	0	4.7	4.6	5.6	5.8	5.5	5.1	6.1	6.2	5.5	5.6	4.9	5.1	5	0	0	0	0	0	0	10	7	10	10	11	10	11	11
BIL	41	3	12.7	0	1	2	2	2	2	1	1	0	0	0	0	0	0	0	0	0	0	0	5.5	4.6	4.7	5.1	6	5.2	6.1	5.9	5	5.1	4.4	4	3	0	0	0	0	0	0	6	8	10	11	12	12	10	10
BIL	42	2	18.6	0	2	1	2	3	3	4	3	4	5	4	0	0	0	0	0	0	0	0	6.7	6.6	6.8	9	8	9.1	10.2	7.8	9.4	9.6	8.7	0	0	0	0	0	0	0	0	5	10	10	12	14	13	17	13
BIL	42	3	19	0	0	1	2	2	2	3	3	4	4	4	3	4	0	0	0	0	0	0	5.5	4.5	5.5	6	7.4	7.5	8.2	8.5	9.2	9	8.7	8.3	6.9	0	0	0	0	0	0	5	5	7	9	12	12	15	14
BIL	43	1	17.6	0	0	2	2	3	3	3	2	4	4	2	2	1	0	0	0	0	0	0	5.1	4.6	5.1	7.5	7.3	7.4	8.7	7.2	9	8.2	7.6	6.2	5.4	0	0	0	0	0	0	6	5	8	11	13	15	15	11
BIL	43	2	17.5	0	0	1	0	2	2	4	3	3	3	2	2	0	0	0	0	0	0	0	3.7	3.5	5.5	5.8	7.3	7	8.7	7.5	9.7	9.2	6.5	8.6	4	0	0	0	0	0	0	5	7	7	9	11	13	10	16
BIL	43	3	17.5	0	1	2	2	3	3	3	3	3	3	1	0	0	0	0	0	0	0	0	5.5	4	5.5	7	7.1	7.8	8.6	7.7	8.9	7.9	6	5.5	0	0	0	0	0	0	0	5	6	9	11	13	15	16	16
BIL	44	1	12.3	0	0	1	2	2	3	3	3	2	3	0	0	0	0	0	0	0	0	0	4.7	4.5	3.9	6.5	7.5	8	8	7	6.8	6.8	0	0	0	0	0	0	0	0	0	4	4	4	13	12	15	16	14
BIL	44	2	15.8	0	1	2	2	2	2	3	2	3	3	2	1	1	0	0	0	0	0	0	7	5.4	6.5	7.2	6.9	5.7	8	6	9.2	7	7.2	6.2	5.1	0	0	0	0	0	0	7	8	9	12	12	11	15	11
BIL	44	3	13	0	1	1	2	3	3	4	3	2	1	0	0	0	0	0	0	0	0	0	6.3	6	5.8	7	8	8	8.5	7.3	5.7	5.2	0	0	0	0	0	0	0	0	0	6	7	8	12	16	14	14	12
BIL	45	1	14.5	0	1	1	1	2	4	4	4	4	2	1	0	0	0	0	0	0	0	0	3.3	4.3	4	4	6.4	9.8	7.7	9.7	8.6	7.4	5.3	0	0	0	0	0	0	0	0	4	7	8	7	10	15	16	16
BIL	45	2	17	0	1	2	2	2	4	3	3	4	3	3	3	0	0	0	0	0	0	0	2.9	5.1	6.9	7.5	7.5	9	8.5	9.3	9	9.5	9.1	8.9	0	0	0	0	0	0	0	3	7	10	11	11	17	15	15
BIL	45	3	15.2	3	0	0	1	2	2	1	3	4	4	5	3	2	2	0	0	0	0	0	4	3.6	1.9	4.6	4.2	5.5	6.6	7.3	7.7	8.8	8.6	7.3	8.2	8.2	0	0	0	0	0	14	7	3	7	7	12	10	16
BIL	46	1	11.8	3	3	5	5	5	5	5	4	4	4	0	0	0	0	0	0	0	0	0	11	12.3	10.9	12.7	13	12.3	13.4	13.2	10.1	10	0	0	0	0	0	0	0	0	0	17	17	21	21	26	24	26	22
BIL	46	2	11.2	3	3	4	3	5	5	5	5	5	4	4	0	0	0	0	0	0	0	0	11.2	10.8	11.5	12.7	12.5	12.2	11.2	14.2	12	13	10	0	0	0	0	0	0	0	0	13	15	18	18	23	23	20	25
BIL	46	3	12.5	3	4	5	5	5	6	6	7	4	5	5	0	0	0	0	0	0	0	0	12	11.3	12.3	12	12.2	15	13.3	14	12.2	10.2	10	0	0	0	0	0	0	0	0	14	19	22	27	26	31	31	35
BIL	47	1	18.4	0	1	2	2	3	4	4	4	4	4	4	4	3	0	0	0	0	0	0	4.5	5.4	6.5	7.4	6.9	8.3	8.5	8.6	9.1	8.9	9.8	9.1	9.9	0	0	0	0	0	0	6	9	12	14	15	18	20	18
BIL	47	2	17.4	0	0	1	2	3	4	4	4	5	4	4	4	0	0	0	0	0	0	0	4	4.7	6.5	5	7.2	9	10.2	8.9	10.4	10.6	10.5	8.2	0	0	0	0	0	0	0	5	6	9	9	15	19	21	20
BIL	47	3	16.2	1	1	2	3	4	4	4	4	4	3	2	0	0	0	0	0	0	0	0	4.9	4.9	5.9	6.4	8.3	7.4	9.3	8.8	8.1	7.2	8.3	0	0	0	0	0	0	0	0	9	9	13	15	18	21	21	20
BIL	48	1	20.6	2	3	3	3	3	4	7	5	6	6	4	3	4	2	0	0	0	0	0	5.9	7	7.4	8.1	8	10.6	12	11.9	11.9	11.2	10.5	6.4	9	7.9	0	0	0	0	0	10	13	13	17	18	24	29	25
BIL	48	2	19.1	1	1	1	2	3	4	4	5	6	5	6	4	4	3	2	1	0	0	0	4.9	5.4	5.6	6.7	6.7	8	8.3	9.8	9.8	9.8	9.1	9.4	10.3	8.3	5.7	7.1	5.8	0	0	7	9	9	13	15	19	20	23
BIL	48	3	19	1	1	2	3	4	5	5	4	5	5	3	3	2	0	0	0	0	0	0	5.4	5.5	6	7	9.4	9.3	10.5	9.2	11.2	11.7	10.7	10.9	6.8	6.9	6.3	0	0	0	0	7	9	12	15	15	21	22	18
BIL	49	1	15.1	1	2	2	3	3	3	4	4	4	3	1	0	0	0	0	0	0	0	0	5.9	6.6	6.4	8.2	8.5	8.1	9	8.9	8.4	6.3	6.7	0	0	0	0	0	0	0	0	9	12	12	15	17	16	17	19
BIL	49	2	16.2	0	0	0	1	2	2	3	3	4	4	4	3	1	0	0	0	0	0	0	3.1	3.6	4.3	4.9	5	6.8	6.5	7.2	8.7	7.2	8.7	7.6	6.2	7.2	0	0	0	0	0	4	5	6	7	11	12	14	16
BIL	49	3	16	0	1	1	2	2	2	3	4	3	4	4	1	0	0	0	0	0	0	0	4.4	5.4	5.4	6	7.3	6.9	7.2	8.4	6.7	8.7	7.6	5	6.6	0	0	0	0	0	0	5	8	9	12	12	12	15	20
BIL	50	1	12.5	2	2	2	3	3	2	3	3	0	0	0	0	0	0	0	0	0	0	0	8.9	7.6	8.2	9.4	9.3	9.1	9.7	7.7	0	0	0	0	0	0	0	0	0	0	0	10	11	11	13	13	12	15	11
BIL	50	2	13.4	1	2	2	2	2	3	3	3	2	0	0	0	0	0	0	0	0	0	0	9.3	7.8	8.6	9.2	9.5	10.8	10.7	9.5	9.8	0	0	0	0	0	0	0	0	0	0	9	11	11	11	12	13	13	16
BIL	50	3	13.7	2	2	2	2	3	2	3	3	2	0	0	0	0	0	0	0	0	0	0	9.7	8.6	9	9.2	10	9.2	9.4	10.1	7.1	0	0	0	0	0	0	0	0	0	0	10	11	10	11	13	12	13	14
BIL	51	1	14	1	2	2	2	2	4	5	3	3	2	3	1	2	0	0	0	0	0	0	5.5	6.6	7.7	6.9	7.1	7.9	9.7	7.7	7.4	7.5	7.5	6.1	6.2	0	0	0	0	0	0	9	11	12	12	14	16	21	16
BIL	51	2	13.7	1	1	2	2	2	3	4	4	3	2	2	0	0	0	0	0	0	0	0	6.7	6.5	7	7.2	8.7	8.2	8.7	8	7.3	7	6.8	4.9	0	0	0	0	0	0	0	10	10	12	13	14	16	20	15
BIL	51	3	15.9	0	1	1	2	2	3	4	4	4	3	3	3	2	0	0	0	0	0	0	4.9	5.8	6.5	7.5	6.9	8.5	8.3	7.8	8.6	9	7.7	6.5	6.8	0	0	0	0	0	0	6	8	9	12	12	17	16	16
BIL	52	1	19.6	0	1	1	2	2	3	3	4	4	5	5	4	5	3	3	0	0	0	0	4.9	5.2	6	6.8	8	9	9.1	8.4	9.9	11.4	10.3	10.4	9.1	10	8.3	0	0	0	0	6	7	8	12	12	15	17	16
BIL	52	2	18.3	0	0	1	2	2	4	4	5	5	3	4	4	2	2	1	1	0	0	0	6	4.8	6.2	6	8.8	10.2	9.3	10.7	9.6	9.2	9.8	10.4	8.2	8.5	6.2	5.5	0	0	0	7	6	9	12	14	20	21	24
BIL	52	3	20.3	0	1	1	2	3	3	4	4	4	3	4	4	4	1	1	0	0	0	0	5.6	5.2	6.2	7.2	8	7	9.3	8.8	10.1	6.5	10	9.2	9	7.8	8.5	0	0	0	0	4	8	6	12	14	13	17	19
BIL	54	1	15.7	0	1	1	2	3	4	3	4	4	1	2	1	0	0	0	0	0	0	0	6	5.5	5.5	7	6.5	8	7.3	7	8.2	5.5	4.2	2.9	0	0	0	0	0	0	0	6	8	9	12	14	18	13	14
BIL	54	2	14.4	1	0	2	2	3	4	4	4	2	3	1	1	0	0	0	0	0	0	0	5.6	5.2	6.7	7.2	7.9	6.7	6.8	7.5	9.3	7.7	6.5	4.5	0	0	0	0	0	0	0	9	4	12	12	16	17	16	18
BIL	54	3	15.5	0	1	2	3	3	4	4	5	3	6	3	4	1	0	0	0	0	0	0	5.8	4.6	6.2	6.5	7	7.3	8.2	8.4	8.3	8.6	8.3	5.6	5.8	0	0	0	0	0	0	7	6	12	14	13	18	20	20
BIL	55	1	13.5	1	2	2	2	3	2	3	3	4	3	0	0	0	0	0	0	0	0	0	6	5.7	5.8	6.3	7.1	7.3	7.8	9	9	7.5	0	0	0	0	0	0	0	0	0	10	11	11	11	13	12	15	14
BIL	55	2	10.5	1	2	2	2	2	3	2	3	2	0	0	0	0	0	0	0	0	0	0	6.5	6	5.5	5.2	6.5	6.2	6.5	7	4.5	0	0	0	0	0	0	0	0	0	0	7	6	10	9	12	12	10	11
BIL	55	3	14.5	1	2	2	3	2	3	3	5	3	0	0	0	0	0	0	0	0	0	0	7	5.2	5	6.8	7	8	7.8	8.7	8.5	0	0	0	0	0	0	0	0	0	0	9	9	10	14	11	15	14	21
BIL	56	1	11.5	2	2	2	2	2	3	2	1	1	0	0	0	0	0	0	0	0	0	0	6.2	6	6.7	7.7	6	7.2	6	5.5	7	0	0	0	0	0	0	0	0	0	0	11	7	11	11	12	15	10	7
BIL	56	2	12.9	1	1	2	2	2	2	1	2	0	0	0	0	0	0	0	0	0	0	0	5.3	5.5	6.1	6.6	6.7	6.2	5.7	6.5	6.3	5.3	4.5	0	0	0	0	0	0	0	0	8	9	9	11	12	12	10	11
BIL	56	3	10.5	2	2	2	3	3	3	2	1	2	0	0	0	0	0	0	0	0	0	0	6.7	6.1	6.6	6.7	7.1	6.5	7	5.7	7.1	4.4	0	0	0	0	0	0	0	0	0	10	12	12	13	15	13	12	9
BIL	57	1	10.8	4	3	4	5	4	3	3	1	2	0	0	0	0	0	0	0	0	0	0	8.9	6.7	8.9	11.2	10.3	9.5	8.9	7.7	6.5	0	0	0	0	0	0	0	0	0	0	18	14	17	26	21	13	13	9
BIL	57	2	8.7	3	3	5	5	6	5	3	1	0	0	0	0	0	0	0	0	0	0	0	6.8	6.8	11.7	10.7	10	11	8.6	7.8	0	0	0	0	0	0	0	0	0	0	0	11	18	24	22	23	20	14	8
BIL	57	3	12.2	3	2	0	5	5	3	5	2	0	0	0	0	0	0	0	0	0	0	0	7.8	6.7	2.3	10.7	11.5	11.5	9.7	11	5.7	0	0	0	0	0	0	0	0	0	0	15	9	3	24	24	16	21	12
BIL	58	1	17.1	0	1	1	1	2	3	3	4	5	5	4	5	3	3	2	2	0	0	0	4	4.6	4.9	5.4	6.7	6.6	6.9	7.3	8.3	8.5	8.3	9	7.2	7.9	7	5.7	0	0	0	5	7	7	8	10	12	15	16
BIL	58	2	17.4	0	0	2	3	4	6	6	4	6	6	4	3	2	2	0	0	0	0	0	4.2	4.7	4.8	5.8	7.8	8.8	9.5	8.4	8.4	10.6	9.4	11.3	5.2	7.3	0	0	0	0	0	6	7	10	14	18	24	25	20
BIL	58	3	15.3	3	3	4	5	4	5	5	4	5	2	4	3	2	0	0	0	0	0	0	7.2	6.7	7.4	9.1	7.4	8.1	9.6	8.6	9.2	7.9	8.7	7.2	6.5	0	0	0	0	0	0	11	12	14	17	19	19	21	20
BIL	59	1	12.5	3	4	3	3	4	2	3	0	2	0	0	0	0	0	0	0	0	0	0	7.7	8.9	8.1	8.7	9.7	7.7	8.8	5.5	10.1	5.8	0	0	0	0	0	0	0	0	0	16	20	16	18	20	15	17	9
BIL	59	2	13.8	1	3	3	3	3	3	4	2	3	1	1	0	0	0	0	0	0	0	0	7.2	7.2	7.9	8.7	7.9	7.6	8.3	8.1	8.6	7.6	6.1	5.5	6.1	0	0	0	0	0	0	10	15	16	19	16	17	21	14
BIL	59	3	13.2	1	2	3	3	3	3	3	1	3	1	1	0	0	0	0	0	0	0	0	6.3	6.3	6.9	7.9	6.2	7	7.2	6.5	7.4	6.9	6.8	5.5	0	0	0	0	0	0	0	10	13	13	15	15	16	17	12
BIL	60	1	17.2	1	1	2	2	2	3	3	3	3	3	2	3	0	0	0	0	0	0	0	5.2	5.2	6.2	6.8	6.6	7.5	7.8	7	7.8	8.7	5.9	7.8	0	0	0	0	0	0	0	8	8	10	11	11	12	17	14
BIL	60	2	16.7	0	2	2	2	3	4	3	4	4	2	3	1	0	0	0	0	0	0	0	6.3	5.5	5.6	6.7	8.4	8.8	8.5	9.6	9.3	8.5	8.7	9.2	0	0	0	0	0	0	0	9	9	10	12	14	18	14	19
BIL	60	3	16.5	1	1	1	2	2	3	3	4	4	3	3	4	1	0	0	0	0	0	0	5.7	5.9	6.6	7	6.3	6.9	8.5	8	8.4	7.9	8.4	7.5	5.7	0	0	0	0	0	0	9	9	10	12	11	13	16	17
BIL	61	1	15.8	0	1	1	2	2	3	3	3	3	3	1	0	0	0	0	0	0	0	0	5.5	4.1	5.5	6.1	6.5	5.4	7.3	7.8	7.5	7.2	5.6	0	0	0	0	0	0	0	0	6	7	8	12	11	13	14	15
BIL	61	2	16.6	0	0	2	1	2	3	3	3	4	5	5	4	1	1	0	0	0	0	0	3.6	4.1	4.2	5.1	7.2	8.1	6.7	6.8	8.1	9.4	9.2	7.7	6.4	6.2	0	0	0	0	0	5	6	7	9	12	15	15	16
BIL	61	3	20.3	0	1	1	1	2	2	3	3	4	4	2	2	3	2	0	0	0	0	0	4.2	5	5.6	6.2	6.6	7.1	6.6	7.5	7.7	9.5	7.8	6.9	8.9	8.2	0	0	0	0	0	5	7	9	9	12	13	13	14
BIL	62	1	12.7	2	2	3	3	4	1	0	1	0	0	0	0	0	0	0	0	0	0	0	7.1	7.9	7.5	8.7	8.3	7.4	5.4	5.2	4.9	0	0	0	0	0	0	0	0	0	0	12	12	14	14	16	11	8	10
BIL	62	2	15.7	1	1	2	2	3	4	3	4	3	3	1	1	0	0	0	0	0	0	0	5.5	6.7	6.2	8.1	7.6	8.6	8.7	9.1	9.3	8.5	6.3	7.6	0	0	0	0	0	0	0	8	8	11	17	14	17	15	20
BIL	62	3	15.9	1	1	2	2	3	3	3	4	3	3	1	0	0	0	0	0	0	0	0	4.7	6.1	6.6	6.5	8.2	8.8	8.8	8.2	7.8	7.6	5.9	5.1	0	0	0	0	0	0	0	7	9	12	12	14	16	16	19
BIL	63	1	18.4	1	2	2	3	3	4	4	4	4	5	1	0	0	0	0	0	0	0	0	6.3	7.6	7.6	9.8	9.3	8.7	11	9.4	11.1	11.1	7.8	0	0	0	0	0	0	0	0	9	12	12	16	17	17	21	21
BIL	63	2	20.2	2	2	3	4	4	4	4	4	5	5	1	0	0	0	0	0	0	0	0	8.3	8.1	8.1	10	10.5	9.9	12.3	10.1	12.5	11.3	8	0	0	0	0	0	0	0	0	12	13	14	18	21	19	20	22
BIL	63	3	22.2	0	1	2	2	3	3	4	5	2	0	0	0	0	0	0	0	0	0	0	5.3	6.4	7.1	7.5	10.7	11.3	10.7	11.9	8	0	0	0	0	0	0	0	0	0	0	7	9	12	13	17	18	19	23
BIL	64	1	15.8	0	0	0	2	3	2	4	5	5	5	5	5	4	2	2	2	0	0	0	3.4	3.6	4.1	5.4	5.4	6.1	7.2	8.3	8.2	8	9	8.6	8.7	7.6	5.9	5.4	0	0	0	5	6	7	13	16	14	23	27
BIL	64	2	14.5	1	2	2	1	2	5	5	4	5	5	4	4	3	3	0	0	0	0	0	4	5.5	5.6	6.7	7.2	9	7.2	8.6	9.5	9	9	8	8.2	5	0	0	0	0	0	9	10	10	8	11	15	17	17
BIL	64	3	17.3	0	0	1	2	2	4	4	4	4	6	5	4	5	4	5	2	0	0	0	3.6	3.7	4.8	4.3	5.6	8.2	9.1	8.2	8.7	8.9	9.2	8.9	7.8	8.7	9.6	4.8	0	0	0	5	6	9	10	11	18	21	17
BIL	65	1	14.4	2	2	3	3	4	5	3	5	2	1	0	0	0	0	0	0	0	0	0	6.1	5.6	6.3	6.8	7.3	8.6	7.6	9.5	8.2	5.9	7.2	5.5	7	7.3	0	0	0	0	0	11	12	13	14	17	20	13	21
BIL	65	2	16.4	0	2	3	3	5	5	5	4	4	3	2	1	2	0	0	0	0	0	0	6	6.6	7.2	7.1	8.8	9.9	9.7	9.8	10.3	8.6	8.6	5.7	7.9	3.7	0	0	0	0	0	7	12	15	15	21	23	21	28
BIL	65	3	15.1	1	2	3	4	4	5	4	4	2	4	3	1	0	0	0	0	0	0	0	5.6	6.6	6.2	6.4	7.9	9.8	7.5	8.1	6.7	10.3	7.7	3.8	7.2	6.3	0	0	0	0	0	9	14	13	16	19	24	16	18
BIL	66	1	17	3	3	3	3	5	4	4	3	2	1	0	0	0	0	0	0	0	0	0	11.6	10.1	10.7	10.5	10.5	11.2	10.1	11.2	10.4	8.7	0	0	0	0	0	0	0	0	0	15	17	16	17	22	19	20	15
BIL	66	2	19.6	3	3	4	4	4	3	4	4	3	0	0	0	0	0	0	0	0	0	0	10.9	9.5	10.4	10.8	9.3	10.1	10.5	9.6	9.5	0	0	0	0	0	0	0	0	0	0	17	14	18	20	19	15	19	18
BIL	66	3	20.3	2	3	3	4	4	4	3	2	2	0	0	0	0	0	0	0	0	0	0	7.5	8.5	10.5	11	9.3	10.9	9.5	11.3	8.8	6.6	0	0	0	0	0	0	0	0	0	11	15	17	20	20	17	16	13
BIL	67	1	17.1	1	2	3	4	4	5	5	3	1	0	0	0	0	0	0	0	0	0	0	4.4	6.6	7.2	9.8	8.4	10.3	11.9	9.5	9	6.4	0	0	0	0	0	0	0	0	0	7	12	16	21	21	22	25	17
BIL	67	2	17.6	0	0	0	2	2	2	0	4	4	1	2	0	0	0	0	0	0	0	0	2.7	2.8	3.9	4.6	6.5	8.2	2.8	9.8	10.6	7.1	9.4	5.1	0	0	0	0	0	0	0	3	3	5	10	11	12	4	22
BIL	67	3	16.2	0	2	1	2	2	3	3	2	2	1	0	0	0	0	0	0	0	0	0	6.5	6.4	4.3	6.1	8.5	10.3	10	9.9	9.1	6.5	0	0	0	0	0	0	0	0	0	5	11	8	10	15	19	19	17
BIL	68	1	17.9	0	0	2	3	3	3	4	5	5	8	7	6	6	6	5	4	0	0	0	3.4	4	4.3	5.7	7	7.5	9.1	9.7	10.3	7.6	9.8	11.2	12.4	11.3	10	9	0	0	0	5	7	10	14	16	19	24	26
BIL	68	2	17.6	1	2	2	3	4	5	6	5	6	3	5	5	3	3	0	0	0	0	0	4.9	5.3	6.6	7.3	8.5	9.5	10.2	11.1	10.2	9	11	9.6	8.9	7.5	0	0	0	0	0	8	11	1	14	21	20	25	26
BIL	68	3	15.9	0	1	2	2	2	4	5	4	5	6	6	5	4	3	2	0	0	0	0	4.1	3.9	4.9	5.5	5.8	8.4	9.4	9.3	10.5	12.9	12.8	12.9	12.3	7.8	8.8	0	0	0	0	7	7	12	11	11	19	26	25
BIL	69	1	19.9	3	1	1	2	2	3	4	4	6	5	6	6	6	6	6	4	5	4	0	5.4	3.3	3.9	5	5.7	7.5	7.8	8.5	10.5	9.2	10	9.5	11.5	10.2	11.2	8.7	9.5	7.3	0	14	6	6	10	9	15	18	17
BIL	69	2	19	1	0	1	1	2	3	3	4	5	5	4	5	5	3	4	4	0	0	0	3.2	3.5	4.9	5.5	4.8	5.9	6.5	7.2	8.1	9.5	8.8	9.5	9.1	8.5	9.5	8.5	0	0	0	6	4	7	7	10	13	14	19
BIL	69	3	17	2	1	4	3	4	4	4	4	4	4	5	5	5	5	3	3	2	1	0	6.2	6	7.1	6.5	8.4	8.2	8.8	9.5	9.6	8.5	8	8.6	9.7	8.5	7.8	7.5	7.6	6.6	0	11	8	19	17	22	21	19	21
BIL	70	1	19.6	2	3	3	4	4	4	5	5	4	0	0	0	0	0	0	0	0	0	0	7.6	7.4	8.6	11.4	10.6	12.7	10.9	11.5	11.6	0	0	0	0	0	0	0	0	0	0	12	12	16	19	18	20	22	24
BIL	70	2	17	1	2	3	4	3	4	4	3	4	3	0	0	0	0	0	0	0	0	0	5.2	8.8	8.5	9.4	9.9	10.5	11.6	10.9	11	8.5	3.7	0	0	0	0	0	0	0	0	8	12	15	17	16	19	20	15
BIL	70	3	15.7	2	1	2	3	4	4	3	5	5	3	3	0	0	0	0	0	0	0	0	6.8	6.8	7.2	8.5	9.3	10.3	10.4	11.7	11	9.3	10.8	0	0	0	0	0	0	0	0	12	9	12	15	19	20	15	22
BIL	71	1	13.4	2	2	3	4	4	5	4	4	2	0	0	0	0	0	0	0	0	0	0	8.6	8.3	9.5	9.3	10.5	11.2	9.9	10.2	9.7	0	0	0	0	0	0	0	0	0	0	12	11	14	17	21	23	20	19
BIL	71	2	14.8	3	2	3	3	3	4	4	5	5	4	0	0	0	0	0	0	0	0	0	8.5	8.3	9.8	10.3	9.9	11.6	11.2	11.7	11.1	9.5	0	0	0	0	0	0	0	0	0	13	11	15	17	15	22	22	23
BIL	71	3	14	3	3	3	4	3	3	4	5	4	0	0	0	0	0	0	0	0	0	0	9.3	8.9	11.3	9.4	11	10.7	12.2	11.9	10.7	3.9	0	0	0	0	0	0	0	0	0	14	15	17	19	16	16	22	24
BIL	72	1	16.7	1	2	2	3	3	3	3	4	5	5	5	5	2	0	0	0	0	0	0	5.2	5.6	6.1	7.5	7.6	7.9	7.8	8.7	9.9	8.5	8.7	9.6	8.6	4.7	0	0	0	0	0	9	11	11	15	16	17	17	17
BIL	72	2	17	2	1	2	3	3	3	4	4	4	4	4	3	3	0	0	0	0	0	0	6	4.1	6	6.5	7.5	6.9	8.3	8.5	8.2	8.5	9	8.9	7.1	5	0	0	0	0	0	11	6	11	15	16	15	18	20
BIL	72	3	15.3	1	1	2	2	3	3	4	3	3	4	3	3	0	0	0	0	0	0	0	5.1	5.9	7.1	6.5	8.4	8.5	8.3	8.1	8.9	9.8	7.8	7.2	5.6	0	0	0	0	0	0	9	9	12	13	16	15	20	15
BIL	73	1	13	3	2	3	3	4	4	4	5	0	0	0	0	0	0	0	0	0	0	0	9.4	7.9	9.6	9.3	12.7	10.6	11.6	11.6	4.6	3.8	0	0	0	0	0	0	0	0	0	16	12	15	15	17	18	18	23
BIL	73	2	12.6	2	3	3	3	4	4	4	4	4	0	0	0	0	0	0	0	0	0	0	7.6	7.4	9.1	9.6	10.1	11.8	10.2	10.1	10.1	0	0	0	0	0	0	0	0	0	0	11	14	16	15	20	19	18	20
BIL	73	3	12.7	2	2	2	3	3	3	4	4	4	0	0	0	0	0	0	0	0	0	0	8.2	7.6	8	9.8	9.3	10.1	10.8	10.1	9.2	0	0	0	0	0	0	0	0	0	0	11	12	13	15	16	16	18	20
BIL	74	1	17.4	2	3	3	4	4	4	5	4	5	5	4	6	3	0	0	0	0	0	0	9.2	8.5	9	10.9	11.4	11	12.6	10.7	13	10.8	11.1	12	5.9	0	0	0	0	0	0	13	15	15	22	19	20	25	19
BIL	74	2	17.4	3	3	5	4	4	5	6	4	5	5	5	0	0	0	0	0	0	0	0	8.8	9	10.5	9.5	12.4	11.5	11.3	9.3	11	12.2	11	0	0	0	0	0	0	0	0	13	12	23	18	19	17	20	16
BIL	74	3	14.5	3	4	3	4	4	5	4	4	4	4	2	3	0	0	0	0	0	0	0	9.5	6.5	9.3	9.3	10.2	11.6	9	8	10.5	11.9	6.3	9.5	0	0	0	0	0	0	0	12	11	14	16	19	17	17	14
BIL	75	1	19.4	0	2	2	2	3	3	4	4	5	5	5	3	2	1	2	0	0	0	0	5	6.5	7.5	8.3	8.3	9.3	9.5	10.3	9.8	11.2	10.7	9.9	9.2	4.6	9.7	0	0	0	0	4	10	12	13	15	17	20	21
BIL	75	2	14.2	2	2	2	3	3	2	4	3	2	3	2	1	0	0	0	0	0	0	0	9.3	7.8	9.3	8.6	9.6	8.8	10.3	10.8	6.2	9.8	8.8	5.8	0	0	0	0	0	0	0	11	11	13	15	16	13	17	15
BIL	75	3	16.9	2	2	3	3	3	4	4	5	4	3	4	1	0	0	0	0	0	0	0	8.6	8.8	9.9	8.6	11.1	10.8	11.9	12.7	11	11.4	10.8	6.3	0	0	0	0	0	0	0	11	12	15	13	18	19	22	22
BIL	76	1	18.6	0	0	1	2	2	2	3	2	2	2	2	0	0	0	0	0	0	0	0	6.2	5	5.2	7.9	8.6	7.7	9.8	7.5	9	10.4	9.3	0	0	0	0	0	0	0	0	6	6	7	11	12	12	14	9
BIL	76	2	18.1	0	0	1	2	2	2	2	2	3	1	0	0	0	0	0	0	0	0	0	6	5	5.3	7.1	5	9.6	7.9	11.5	10.5	10	0	0	0	0	0	0	0	0	0	3	5	6	11	8	13	10	13
BIL	76	3	19.3	0	0	1	1	2	3	3	3	3	1	0	0	0	0	0	0	0	0	0	5	4.1	5.4	7.5	7.5	8.4	8	9.6	8.5	9.5	8.7	0	0	0	0	0	0	0	0	6	4	7	9	12	13	14	14
BIL	78	1	17.5	1	2	2	2	3	3	3	4	4	5	2	3	3	2	0	0	0	0	0	6.1	6.2	7	7.5	9	8.1	8.1	10	9.3	10.4	8.9	8	8.5	6.7	0	0	0	0	0	10	12	13	12	15	16	15	19
BIL	78	2	16.3	1	2	2	2	3	4	4	4	3	3	1	0	0	0	0	0	0	0	0	5.3	6.7	7.1	7.7	6.3	9.4	8.5	10.3	7.3	8.4	5.9	0	0	0	0	0	0	0	0	8	12	12	13	12	19	17	19
BIL	78	3	18.4	1	2	2	2	3	3	3	3	2	3	4	3	1	0	0	0	0	0	0	5.9	5.2	8.1	7.8	8.2	7.9	8.7	7.9	9.1	8.3	9.1	7.9	6.3	0	0	0	0	0	0	8	9	11	12	14	14	15	14
BIL	80	1	13.8	1	2	2	3	4	4	5	2	2	1	0	0	0	0	0	0	0	0	0	5.4	5.9	7	7.9	8.9	8.9	9.3	8.4	8.2	7.3	0	0	0	0	0	0	0	0	0	9	9	11	14	16	17	18	12
BIL	80	2	16.2	2	3	3	4	5	4	1	3	2	2	1	0	0	0	0	0	0	0	0	5.7	7	7.9	9.1	9.9	10	9.3	9.2	7.2	11	6.1	0	0	0	0	0	0	0	0	10	14	14	16	21	19	10	17
BIL	80	3	16.4	3	3	4	4	4	5	3	4	3	3	0	0	0	0	0	0	0	0	0	6.2	7.7	7.3	9.4	9.5	9.1	10.6	10	8.2	9.3	0	0	0	0	0	0	0	0	0	13	14	17	20	20	20	16	18
BIL	81	1	13	4	4	5	5	5	6	5	3	3	0	0	0	0	0	0	0	0	0	0	9.5	9	9.6	10.8	9.7	11.1	8.6	9.9	8.1	0	0	0	0	0	0	0	0	0	0	17	20	23	24	23	27	22	15
BIL	81	2	13.8	2	2	3	2	3	3	3	2	4	4	0	0	0	0	0	0	0	0	0	8	7.5	8.5	7.1	9.3	8.2	10.2	9	10.2	10.1	0	0	0	0	0	0	0	0	0	9	12	13	10	15	14	15	12
BIL	81	3	10.4	4	3	3	3	5	6	3	3	0	0	0	0	0	0	0	0	0	0	0	9.3	9.1	9.9	6.7	8.4	12.8	9.3	9.1	0	0	0	0	0	0	0	0	0	0	0	15	12	14	11	21	25	12	14
BIL	82	1	14.5	0	0	0	2	2	3	3	3	4	3	1	0	0	0	0	0	0	0	0	4.7	4.5	4.7	6.4	6.2	6.1	8.3	7.5	7.4	8.3	7.6	6.3	0	0	0	0	0	0	0	5	6	7	12	11	15	15	16
BIL	82	2	15.2	0	0	1	1	2	2	3	3	5	4	1	1	0	0	0	0	0	0	0	4.6	4	5	5	7.1	6.5	8.5	7.5	7.8	7.8	7.2	6.5	0	0	0	0	0	0	0	5	6	7	9	12	12	16	14
BIL	82	3	16	0	0	1	1	2	2	2	3	4	3	3	1	1	0	0	0	0	0	0	4.6	4.3	4.2	3.1	6.6	5.2	6.5	7.8	7.7	7.1	7.7	7	7.3	4.2	0	0	0	0	0	6	6	6	5	11	11	12	17
BIL	83	1	16.5	0	1	2	3	3	4	4	4	4	3	3	3	0	0	0	0	0	0	0	5.1	5.5	7.2	8.6	6.3	9	10.3	10.3	11.3	8.6	10.1	9.4	0	0	0	0	0	0	0	6	9	12	15	13	17	19	9
BIL	83	2	17.2	0	2	3	3	4	4	5	5	6	4	4	0	0	0	0	0	0	0	0	5.2	6.6	8.1	8.1	8.4	9	12.2	10.3	10	10.1	9.6	0	0	0	0	0	0	0	0	5	12	13	16	18	18	21	22
BIL	83	3	14.6	1	2	2	3	3	3	5	4	4	2	2	0	0	0	0	0	0	0	0	4.5	6.8	6.3	7.1	9.4	8.3	9.9	9.6	8	7.6	7.6	0	0	0	0	0	0	0	0	8	12	12	16	16	15	20	19
BIL	84	1	12.2	2	2	3	4	5	6	6	7	7	4	7	6	3	3	0	0	0	0	0	5.7	5.5	11.2	9.5	11.5	11	10.5	11	9.8	8.8	9	10.2	6.7	7	0	0	0	0	0	11	9	14	19	22	26	28	32
BIL	84	2	15.1	4	4	4	4	5	7	8	7	8	5	5	4	1	0	0	0	0	0	0	7.6	5.6	7.6	8.1	10.4	11.3	10.9	12.4	9.3	10.2	8.7	8.4	5	0	0	0	0	0	0	19	15	13	13	19	28	37	34
BIL	84	3	18.3	2	2	4	4	5	6	7	9	6	9	8	7	6	3	0	0	0	0	0	5.4	7.7	8.3	10.9	11.2	10.7	10.4	11.5	10.5	14.2	11.6	10.3	9.5	6.2	0	0	0	0	0	11	14	18	21	26	26	27	34
BIL	85	1	12.3	5	6	5	6	8	7	8	5	3	3	4	1	0	0	0	0	0	0	0	10.9	11	10.8	10.4	11.2	10.6	10.2	11	10.2	8.6	8.9	7.1	0	0	0	0	0	0	0	28	31	26	28	30	33	36	25
BIL	85	2	13.2	4	4	5	5	5	6	2	3	4	4	0	2	1	0	0	0	0	0	0	9.2	8	8	8	9.7	9	7.5	7.8	10	7.6	6.9	6.5	6.9	5.2	0	0	0	0	0	21	22	20	22	22	24	15	18
BIL	85	3	10.9	5	5	5	5	5	4	3	5	2	3	2	3	0	0	0	0	0	0	0	10.6	9	10.3	10.1	9.3	10.3	9.4	9.4	7.2	10.4	7.1	8.1	5.6	0	0	0	0	0	0	23	25	22	26	26	22	19	22
NIL	9000	1	12.8	0	2	2	3	3	3	4	3	5	4	3	0	0	0	0	0	0	0	0	4.7	5.7	5.6	7.4	6.5	8.7	7.1	7.8	7.7	6.3	5	0	0	0	0	0	0	0	0	6	10	12	14	13	18	17	15
NIL	9000	2	13.4	0	1	2	3	3	3	5	4	3	3	0	0	0	0	0	0	0	0	0	5	5.3	5.5	6.9	8.8	7.3	9	7.2	7.4	7.4	0	0	0	0	0	0	0	0	0	6	9	12	13	16	17	22	16
NIL	9000	3	13.4	1	2	2	3	3	3	4	4	4	4	0	0	0	0	0	0	0	0	0	5.5	6.1	6.1	7.8	7.8	8.1	8.4	8	7.1	7.2	0	0	0	0	0	0	0	0	0	8	11	12	15	15	16	18	17
NIL	9000	4	12.8	1	2	2	3	3	4	4	3	4	3	0	0	0	0	0	0	0	0	0	5.5	6.2	6.5	7.5	7.5	8.2	8.4	7.2	7	7.4	0	0	0	0	0	0	0	0	0	9	11	12	14	16	19	18	15
NIL	9000	5	14	1	2	2	2	2	3	4	3	4	3	0	0	0	0	0	0	0	0	0	5.1	6	6.6	7.2	7.8	7.6	7.4	7.7	6.4	6.7	0	0	0	0	0	0	0	0	0	7	11	12	13	13	15	17	15
NIL	9999	1	15.2	3	4	4	5	5	5	5	6	5	7	6	6	6	0	0	0	0	0	0	10.8	11.4	12.3	13.3	13.8	13.1	14	13.2	13	13.4	12.5	12.8	9	0	0	0	0	0	0	16	18	18	23	23	24	22	22
NIL	9999	2	14.9	4	4	5	6	6	7	6	6	6	6	7	7	0	0	0	0	0	0	0	10.4	11.5	13.6	14.2	14.8	15.9	14.5	13.7	15.6	14.3	12.8	11	0	0	0	0	0	0	0	18	21	26	30	31	31	29	25
NIL	9999	3	14.4	3	4	3	4	5	5	5	5	5	5	6	6	0	0	0	0	0	0	0	10	12	12.6	14.1	14.4	14.4	13.9	13.9	14.3	12.5	12.7	8.9	0	0	0	0	0	0	0	15	17	17	20	23	25	25	27
NIL	9999	4	13.5	5	5	5	5	6	6	6	6	7	6	6	7	0	0	0	0	0	0	0	11	12.8	13.7	14.3	15.5	14.7	13.7	14.5	15.7	11.6	11.3	11	0	0	0	0	0	0	0	20	23	26	26	29	31	24	29
NIL	9999	5	15.4	3	4	4	4	5	5	5	5	6	6	6	6	7	0	0	0	0	0	0	9.6	11.3	11.8	13.2	12.6	14.1	13.7	12.9	13.4	13	13	13.5	7.7	0	0	0	0	0	0	14	17	19	20	26	23	27	27
NIL	9001	1	15.2	0	1	2	2	3	4	4	5	5	5	5	4	0	0	0	0	0	0	0	4.5	5.3	6.2	6.2	7.4	8	7.8	9.4	7.9	8.4	8.1	8.1	0	0	0	0	0	0	0	6	9	13	12	14	19	18	23
NIL	9001	2	14.8	1	2	2	3	4	3	5	5	4	5	4	0	0	0	0	0	0	0	0	4.3	5.1	5.9	6.6	8	7.3	8.7	8.1	8.1	8.1	6.4	0	0	0	0	0	0	0	0	7	10	12	14	19	16	22	23
NIL	9001	3	14.1	1	2	2	3	3	4	4	4	5	5	0	0	0	0	0	0	0	0	0	5.7	6.3	7.3	7.5	8	8.3	8.5	9.1	8.6	8.5	0	0	0	0	0	0	0	0	0	9	12	13	15	16	20	21	20
NIL	9001	4	13.5	1	2	2	4	3	5	4	4	5	4	0	0	0	0	0	0	0	0	0	5.3	5.9	7.1	7.2	7.1	9.2	7.4	7.6	7.6	7.7	0	0	0	0	0	0	0	0	0	9	12	13	17	16	24	20	15
NIL	9001	5	14.3	1	2	3	3	3	4	5	4	4	5	0	0	0	0	0	0	0	0	0	5.7	6.4	7.4	7.9	8	8.8	8.5	9.4	8.5	8.7	0	0	0	0	0	0	0	0	0	9	12	14	16	16	20	22	20
NIL	9006	1	14.4	2	3	3	3	3	4	4	3	4	4	0	0	0	0	0	0	0	0	0	7.8	7.3	8.8	8.6	10.1	9.4	10.1	8.7	9.4	7	0	0	0	0	0	0	0	0	0	12	13	15	16	17	19	21	14
NIL	9006	2	14.9	2	2	2	3	4	4	4	3	3	4	3	0	0	0	0	0	0	0	0	7.1	8.5	7.8	8.3	9.4	9.6	9.8	8.7	9.1	8.1	7.4	0	0	0	0	0	0	0	0	11	12	12	13	16	18	17	16
NIL	9006	3	14	2	2	2	3	4	4	3	3	3	3	0	0	0	0	0	0	0	0	0	7.5	7.6	8	9.3	9	9.9	8.7	9.6	7.9	6.3	0	0	0	0	0	0	0	0	0	11	12	12	15	16	17	16	15
NIL	9006	4	13.1	2	2	3	4	3	5	3	3	4	3	0	0	0	0	0	0	0	0	0	7.8	8	9	8.7	9.4	9.5	9.2	8.8	8.1	8.3	0	0	0	0	0	0	0	0	0	12	13	15	17	16	21	17	12
NIL	9006	5	13.5	2	2	2	3	2	3	3	3	4	3	0	0	0	0	0	0	0	0	0	7.4	7.6	9	9.2	8.3	9.2	8.3	8.8	7.9	6.8	0	0	0	0	0	0	0	0	0	11	10	12	15	12	15	16	15
NIL	8006	1	14.4	1	2	2	2	3	3	3	3	4	4	4	3	0	0	0	0	0	0	0	5.5	6.5	6.5	6.4	7.5	8.3	7.3	8	7.4	7.9	5.8	4.6	0	0	0	0	0	0	0	8	10	10	12	13	17	16	12
NIL	8006	2	12.7	0	1	2	2	2	3	3	3	4	4	4	3	4	0	0	0	0	0	0	4.6	5.7	5.3	6.8	6.6	6.1	7.4	7.2	7	5.9	6.5	4.4	3.2	0	0	0	0	0	0	6	8	10	12	12	13	16	17
NIL	8006	3	14.4	0	1	2	2	2	3	3	3	3	3	4	3	3	0	0	0	0	0	0	4.5	5.5	6.3	7.2	6.2	7.3	8.4	6.9	8.1	7.9	7.2	6.3	5.2	0	0	0	0	0	0	6	9	12	12	12	14	16	17
NIL	8006	4	14.2	0	1	2	3	3	3	3	3	4	3	3	4	3	0	0	0	0	0	0	5	5.9	6	7.7	8.1	7.7	8.4	7.9	8	8.1	7.4	5.7	4	0	0	0	0	0	0	6	9	11	14	15	15	17	13
NIL	8006	5	13.7	1	2	2	2	2	3	3	4	4	4	4	4	3	0	0	0	0	0	0	5.4	6	6.6	7.1	6.4	7.5	7.6	8.4	7.6	6.9	6.9	4.8	3.8	0	0	0	0	0	0	8	11	12	12	12	15	17	19
NIL	9008	1	13.3	2	2	3	3	3	4	4	4	5	4	0	0	0	0	0	0	0	0	0	5.6	6.7	7.2	7.8	8	8.4	8.7	8.6	7.8	8.3	0	0	0	0	0	0	0	0	0	11	13	14	14	15	20	21	21
NIL	9008	2	12.9	2	3	3	3	3	4	3	4	5	4	0	0	0	0	0	0	0	0	0	6	6.9	7.5	8.4	7.5	8.7	8	7.9	7.7	6.9	0	0	0	0	0	0	0	0	0	12	14	15	17	15	20	16	13
NIL	9008	3	14	2	2	2	4	3	5	4	4	4	4	0	0	0	0	0	0	0	0	0	4.9	6.9	7.2	7.7	7.9	9.3	9.3	8.7	7.6	8.3	0	0	0	0	0	0	0	0	0	9	13	13	17	15	21	20	17
NIL	9008	4	13.7	2	2	3	3	3	4	4	5	4	4	0	0	0	0	0	0	0	0	0	6.1	7.1	7.4	7.8	8.1	9	9.2	8.7	7.1	8.7	0	0	0	0	0	0	0	0	0	11	13	14	15	16	19	20	17
NIL	9008	5	14	2	2	2	3	3	4	4	4	4	4	0	0	0	0	0	0	0	0	0	5.1	5.7	7.4	7.4	7.6	8.1	9.1	9	8.1	7.8	0	0	0	0	0	0	0	0	0	11	12	14	14	15	19	20	17
NIL	9068	1	16.4	2	2	3	3	4	4	5	4	5	4	3	6	0	0	0	0	0	0	0	6.3	6.8	8.3	9	8	9.2	10.8	8.8	11.9	10.1	8.3	10	0	0	0	0	0	0	0	10	12	15	15	18	20	23	19
NIL	9068	2	15.1	3	4	3	3	4	4	4	5	4	0	0	0	0	0	0	0	0	0	0	8.5	7.6	9.3	9	10.7	10.4	11.2	9	10.2	0	0	0	0	0	0	0	0	0	0	15	15	16	16	21	21	18	23
NIL	9068	3	18	1	2	2	2	3	3	3	4	4	4	5	4	0	0	0	0	0	0	0	6.3	8	8.5	8.6	9	10.1	10	10.3	10.7	10.6	9.1	10.1	0	0	0	0	0	0	0	9	12	14	12	14	17	16	19
NIL	9068	4	16	2	3	3	3	4	4	4	4	4	4	3	0	0	0	0	0	0	0	0	7.8	8.2	8.4	9.4	10.1	8.1	10.6	10.4	9.7	8.6	9.7	0	0	0	0	0	0	0	0	12	14	14	16	19	18	20	20
NIL	9068	5	17.2	2	2	3	3	3	4	4	3	5	4	4	0	0	0	0	0	0	0	0	6.5	8	6.4	9.2	10	11.2	10.6	10.1	8.9	9.4	0	0	0	0	0	0	0	0	0	11	12	13	17	16	21	20	14
NIL	9068	6	16.1	2	2	2	3	3	4	4	4	4	5	6	0	0	0	0	0	0	0	0	6.9	8.9	8.8	9.4	9.6	9.5	10.6	10.2	9.8	8.9	9.5	0	0	0	0	0	0	0	0	11	13	12	16	16	17	19	20
NIL	9068	7	16.5	3	2	3	3	4	4	5	4	4	5	6	4	0	0	0	0	0	0	0	8.2	6.1	8.5	9.3	9.8	9.6	10.8	10.7	11.3	10.7	7.8	9.8	0	0	0	0	0	0	0	13	10	15	16	20	20	20	19
NIL	9168	1	16	2	2	4	4	5	6	5	6	5	6	6	0	0	0	0	0	0	0	0	8.6	7.3	9	9.9	10.7	11.4	11.1	12	10.2	10.5	9.7	0	0	0	0	0	0	0	0	12	12	18	21	26	29	25	30
NIL	9168	2	14.7	2	3	3	3	3	4	4	4	5	5	6	5	0	0	0	0	0	0	0	8.3	7.7	9.5	8.2	11	7.8	10.5	10.1	9.8	9	9	8.9	0	0	0	0	0	0	0	13	13	15	14	16	17	20	20
NIL	9168	3	16.8	2	2	3	3	5	5	5	4	5	4	5	6	3	0	0	0	0	0	0	6	8.2	8.2	7.9	10.2	9.9	10.6	9.8	9.1	8.7	9.2	10	6.8	0	0	0	0	0	0	10	13	13	15	22	22	24	21
NIL	9168	4	15.9	2	3	3	3	4	6	5	5	4	5	5	4	0	0	0	0	0	0	0	8.1	6.3	10.5	9.1	10.9	10.6	11.4	11.8	8.6	12.2	10.4	6.2	0	0	0	0	0	0	0	12	11	17	16	18	26	23	24
NIL	9168	5	14.9	2	3	3	3	3	5	5	5	5	5	4	0	0	0	0	0	0	0	0	8.4	7.2	8.7	9	9.2	11.2	9.1	10.8	10.2	9.9	9.7	0	0	0	0	0	0	0	0	13	14	16	16	16	23	19	24
NIL	9168	6	14.7	2	3	4	4	4	6	5	5	5	4	4	5	0	0	0	0	0	0	0	8.7	8.4	9.2	8.7	9.8	9.9	10.7	9.8	10.8	9.2	9.1	8.8	0	0	0	0	0	0	0	12	17	22	21	19	23	22	24
NIL	9168	7	15.9	3	2	3	3	4	4	5	5	6	6	6	6	0	0	0	0	0	0	0	8.2	7.8	8.5	9.1	9.2	10.4	10.1	9.2	11.1	10.5	9.8	9.6	0	0	0	0	0	0	0	14	13	14	19	18	23	22	21
																							0
																							0
																							0
																							0
																							0
																							0
																							0
																							0
																							0
																							0
																							0
																							0
																							0
																							0
																							0
																							0
																							0
																							0
																							0
																							0
																							0
																							0
																							0
																							0
																							0
																							0
																							0
																							0
																							0
																							0
																							0
																							0
																							0
																							0
																							0
																							0
																							0
																							0
																							0
																							0
																							0
																							0
																							0
																							0
																							0
																							0
																							0
																							0
																							0
																							0
																							0
																							0
																							0
																							0
																							0
																							0
																							0
																							0
																							0
																							0
																							0
																							0
																							0
																							0
																							0
																							0
																							0
																							0
																							0
																							0
																							0
																							0
																							0
																							0
																							0
																							0
																							0
																							0
																							0
																							0
																							0
																							0
																							0
																							0
																							0
																							0
																							0
																							0
																							0
																							0
																							0
																							0
																							0
																							0
																							0
																							0
																							0
																							0
																							0
																							0
																							0
																							0
																							0
																							0
																							0
																							0
																							0
																							0
																							0
																							0
																							0
																							0
																							0
																							0
																							0
																							0
																							0
																							0
																							0
																							0
																							0
																							0
																							0
																							0
																							0
																							0
																							0
																							0
																							0
																							0
																							0
																							0
																							0
																							0
																							0
																							0
																							0
																							0
																							0
																							0
																							0
																							0
																							0
																							0
																							0
																							0
																							0
																							0
																							0
																							0
																							0
																							0
																							0
																							0
																							0
																							0
																							0
																							0
																							0
																							0
																							0
																							0
																							0
																							0
																							0
																							0
																							0
																							0
																							0
																							0
																							0
																							0
																							0
																							0
																							0
																							0
																							0
																							0
																							0
																							0
																							0
																							0
																							0
																							0
																							0
																							0
																							0
																							0
																							0
																							0
																							0
																							0
																							0
																							0
																							0
																							0
																							0
																							0
																							0
																							0
																							0
																							0
																							0
																							0
																							0
																							0
																							0
																							0
																							0
																							0
																							0
																							0
																							0
																							0
																							0
																							0
																							0
																							0
																							0
																							0
																							0
																							0
																							0
																							0
																							0
																							0
																							0
																							0
																							0
																							0
																							0
																							0
																							0
																							0
																							0
																							0
																							0
																							0
																							0
																							0
																							0
																							0
																							0
																							0
																							0
																							0
																							0
																							0
																							0
																							0
																							0
																							0
																							0
																							0
																							0
																							0
																							0
																							0
																							0
																							0
																							0
																							0
																							0
																							0
																							0
																							0
																							0
																							0
																							0
																							0
																							0
																							0
																							0
																							0
																							0
																							0
																							0
																							0
																							0
																							0
																							0
																							0
																							0
																							0
																							0
																							0
																							0
																							0
																							0
																							0
																							0
																							0
																							0
																							0
																							0
																							0
																							0
																							0
																							0
																							0
																							0
																							0
																							0
																							0
																							0
																							0
																							0
																							0
																							0
																							0
																							0
																							0
																							0
																							0
																							0
																							0
																							0
																							0
																							0
																							0
																							0
																							0
																							0
																							0
																							0
																							0
																							0
																							0
																							0
																							0
[truncated: 15 more columns]
